# Supplementary material for: New Aspects of the Reaction of Thioacetamide and N-Substituted Maleimides
Source: Molecules. 2022 Dec 12;27(24):8800. doi: 10.3390/molecules27248800 (PMC9785890; doi:10.3390/molecules27248800)
Supplement: Supplementary file 1 [file molecules-27-08800-s001.zip]

Archive with 1 entries (1 files):
- molecules-2039248-supplementary.pdf
